# Supplementary material for: CytokineProfile: An Integrated Web Tool for Cytokine Profiling Analysis
Source: Comput Struct Biotechnol J. 2026 May 7;35(1):0079. doi: 10.34133/csbj.0079 (PMC13150067; doi:10.34133/csbj.0079)
Supplement: Supplementary 1 — Case Study Dataset Figs. S1 to S4 Table ST1 Notes S1 and S2 [file csbj.0079.f1.zip]

Archive with 3 entries (3 files):
- Case-Study-Dataset.csv
- Supplementary.Information.docx
- SupplementaryFigures.final.pdf
