# Supplementary material for: CytokineProfile: An Integrated Web Tool for Cytokine Profiling Analysis
Source: Comput Struct Biotechnol J. 2026 May 7;35(1):0079. doi: 10.34133/csbj.0079 (PMC13150067; doi:10.34133/csbj.0079)
Supplement: Supplementary 1 — Case Study Dataset Figs. S1 to S4 Table ST1 Notes S1 and S2 [file csbj.0079.f1.zip › Case-Study-Dataset.csv]

SampleID	Time	IL.17F	GM.CSF	IFN.G	IL.10	CCL.20.MIP.3A	IL.12.P70	IL.13	IL.15	IL.17A	IL.22	IL.9	IL.1B	IL.33	IL.2	IL.21	IL.4	IL.23	IL.5	IL.6	IL.17E.IL.25	IL.27	IL.31	TNF.A	TNF.B	IL.28A
BP57_T20	20	3.31	7.16	51579.84	1783.95	1190.72	1393.12	3133.07	4.9	1413.95	0.2	565.65	507.17	3.68	123867.29	552.07	3.09	0.72	247.77	794.31	0.01	0.1	0.13	25438.64	0.94	0.1
BP61_T20	20	0.38	0.87	8005.67	272.65	170.06	204.97	959.93	4.9	113.44	0.06	325.03	454.63	2.46	25596.87	75.98	0.68	0.3	84.91	490.5	0.01	0.09	0.03	10220.24	0.21	0.08
BP69_T20	20	1.25	2.47	34709.15	2448.21	864.01	106.77	1715.78	5.39	1064.98	0.15	655.73	7207.66	4.29	50854.77	216.68	1.56	0.3	204.84	9450.79	0.01	0.12	0.03	14499.05	0.32	0.16
BP71_T20	20	2.24	3.52	46710.84	1969.92	1377.78	474.28	2220.73	6.06	1373.64	0.22	540.48	2438.36	3.62	45100.12	262.57	1.31	0.47	234.64	4803.22	0.01	0.16	0.03	16096.37	0.29	0.13
BP42_T20	20	0.25	1.58	21515.35	1056.35	364.41	198.38	2663.47	23.07	252.73	0.09	495.39	1105.23	2.19	21864.02	179.95	1.43	0.46	324.18	4053.92	0.01	0.22	0.07	7611.91	0.32	0.16
BP60_T20	20	0.96	1.87	39894.84	4770.64	765.98	89.41	1580.56	14.71	512.02	0.2	681.72	6273.65	2.27	31558.47	442.65	1.06	0.35	144.22	11972.33	0.01	0.28	0.04	8909.8	0.3	0.19
IND032_T20	20	1.41	1.02	22353.23	1030.73	480.78	10.72	1530.65	4	539.3	0.08	223.14	655.74	0.01	33378.61	37.91	0.54	0.3	99.47	3955.73	0.01	0.04	0.01	6522.59	0.08	0.01
IND035_T20	20	0.84	2.51	3187.35	208.54	91.79	12.54	799.74	5.71	532.06	0.06	227.92	173.9	2.25	19883.07	36.02	1.18	0.26	74.74	270.53	0.01	0.05	0.07	4634.33	0.29	0.13
IND053_T20	20	0.04	0.19	7888.05	1079.11	436.24	11.63	60.9	15.58	31	0.01	137.41	859.02	0.53	7166.18	33.37	0.01	0.01	16.23	7969.9	0.01	0.02	0.01	5992.32	0.03	0.05
IND068_T20	20	0.34	0.95	71405.17	3059.98	1264.87	31.27	105.17	15.67	259.13	0.02	249.6	1718.5	2.12	21620.12	92.77	0.03	0.01	36.12	3557.99	0.01	0.02	0.01	10787.61	0.09	0.08
IND070_T20	20	0.21	0.25	8340.75	889.94	316.68	8.86	75.85	15.37	47.8	0.01	126.4	756.8	0.31	11667.72	16.48	0.01	0.01	17.29	4233.83	0.01	0.02	0.01	7014.07	0.04	0.02
IND002_T20	20	0.54	5.88	70433.17	840.29	1094.71	969.09	4217.95	4.9	489.14	0.14	530.79	3907.97	4.23	48726.82	161.21	2.2	0.78	359.1	5686.42	0.01	0.12	0.08	5682.45	0.43	0.16
IND006_T20	20	0.59	1.8	10068.77	2847.28	985.68	30.56	1510.71	5.49	366.79	0.14	447.77	3907.97	4.11	17462.3	80.67	0.75	0.4	61.37	17308.5	0.01	0.16	0.04	5006.6	0.16	0.14
IND007_T20	20	0.67	1.65	12044.5	2114.94	368.34	19.97	168.49	2.98	371.4	0.07	175	6729.02	0.01	21253.94	122.48	0.27	0.01	12.31	14267.24	0.01	0.08	0.01	9644.58	0.08	0.04
IND014_T20	20	0.21	1.85	1143.61	30.97	127.1	12.34	1501.46	4.9	198.31	0.04	331.95	23.25	2.59	33679.1	25.75	0.84	0.3	116.49	71.07	0.01	0.05	0.04	9644.58	0.17	0.07
IND017_T20	20	0.8	2.24	17232.87	2164.85	962.52	49.07	1661.93	6.16	594.79	0.17	411.58	3831.19	5.16	27513.24	159.13	1.54	0.46	368.03	7358.31	0.01	0.15	0.03	8375.98	0.17	0.16
IND019_T20	20	0.01	0.01	1.78	1.82	19.37	0.01	14.41	2.31	3.51	0.02	12.74	0.01	0.52	7.56	10.68	0.01	0.01	0.01	0.88	0.01	0.02	0.01	1.23	0.01	0.04
IND036_T20	20	0.62	2.02	7773.98	825.44	114.87	23.79	592.02	9.76	481.96	0.11	242.88	1500.97	3.51	21605.96	85.48	0.96	0.41	115.11	1214.42	0.01	0.09	0.03	5686.21	0.4	0.14
IND037_T20	20	0.52	2.15	1616.57	387.3	61.93	38.24	1831.32	9.94	309.82	0.1	258.01	216.12	3.26	12987	52.39	1.81	0.48	360.94	493.64	0.01	0.08	0.19	3992.04	0.2	0.1
IND046_T20	20	0.97	8.44	11813.47	431.37	118.2	60.36	3430.99	8.34	767.85	0.11	354.97	592.93	2.89	29417.66	77.57	4	0.45	884.83	468.08	0.01	0.09	0.25	7787.49	0.43	0.13
IND047_T20	20	0.27	2.5	3993.75	96.03	108.29	3.24	543.24	4.09	239.6	0.07	219.74	44.74	1.98	19902.21	33.73	0.96	0.3	126.57	90.01	0.01	0.05	0.04	3233.46	0.2	0.12
IND051_T20	20	0.2	5.08	3627.87	213.03	147.01	5.68	1702.02	5.71	269.82	0.1	239.7	124.29	3.51	24032.42	42.39	1.96	0.33	193.19	123.37	0.01	0.06	0.08	6291.85	0.37	0.13
IND004_T20	20	0.24	1.9	29637.5	820.29	161	92.61	2010.15	4.12	86.95	0.05	224.8	1121.71	0.01	29188.89	72.78	1.21	0.19	147.83	3743.08	0.01	0.03	0.02	20996.32	0.09	0.01
IND008_T20	20	0.41	1.54	28186.61	3113.33	335.99	49.66	1256.37	6.28	152.81	0.1	475.65	6131.08	0.24	18578.84	112.24	1	0.3	90.16	9051.85	0.02	0.17	0.04	8375.98	0.24	0.06
IND012_T20	20	0.13	1.6	4227.56	186.12	243.38	17.42	401.11	0.01	131.53	0.04	231.98	43.3	2.59	29953.95	28.87	0.54	0.01	30.13	81.82	0.01	0.05	0.01	9281.43	0.15	0.06
IND025_T20	20	0.28	0.99	53825.29	2144.4	902.31	43.48	608.52	16.55	205.37	0.02	303	1446.7	3.18	16530.27	51.3	0.37	0.04	44.18	4234.93	0.01	0.04	0.01	11591.55	0.13	0.1
IND041_T20	20	0.18	2.2	38392.89	1526.91	580.14	23.98	803.38	15.93	222.08	0.02	312.23	1628.48	3.18	23830.42	44.39	0.22	0.02	61.65	3145.95	0.01	0.03	0.01	14553.35	0.18	0.1
IND043_T20	20	0.49	4.85	6341.1	172.09	183.2	17.15	491.8	7.05	455.84	0.19	221.88	446.78	3.99	24155.36	64.17	0.87	0.52	83.5	471.74	0.01	0.09	0.05	4992.89	0.3	0.16
IND045_T20	20	0.21	2.16	67988.78	1839.81	768.64	97.35	1266.18	15.67	238.59	0.01	350.12	964.29	2.8	20741.5	76.28	0.71	0.01	102.24	1975.26	0.01	0.02	0.01	14035.76	0.14	0.08
IND050_T20	20	0.1	3.7	4113.84	155.12	61.24	4.5	546.57	5.52	173.71	0.09	216.8	43.36	3.01	20796.73	34.39	1.22	0.3	87.76	96.41	0.01	0.06	0.05	3189.02	0.18	0.08
IND063_T20	20	0.83	4.4	7437.78	339.35	71.46	43.35	846.76	9.06	709.6	0.11	251.42	601.97	3.51	29701.03	73.81	1.2	0.43	152.26	905.11	0.01	0.1	0.06	7211.32	0.43	0.13
IND072_T20	20	0.12	0.93	1671.06	122.22	31.48	6.06	502.13	6.87	49.37	0.05	185.83	152.68	2.38	15019.05	40.5	0.7	0.17	87.83	229.67	0.01	0.07	0.06	2235.96	0.15	0.06
BP130_T20	20	0.03	0.3	3583.99	1908.26	871.84	4.94	131.85	15.23	5.99	0.02	93.58	974.54	1.39	3267.41	30.16	0.02	0.01	8.94	7765.9	0.01	0.01	0.01	3489.28	0.02	0.04
BP57_T72	72	24.26	15.25	218297.26	3753.1	3403.88	821.41	8804.47	4.9	4719.45	0.33	918.51	393.24	3.81	145768.76	6275.44	1.26	0.49	802.29	2585.4	0.01	0.2	0.35	29745.49	8.24	0.16
BP61_T72	72	13.17	4.54	162370.47	1797.17	922.69	109.31	4323.45	6.91	942.64	0.13	1121.75	427.71	3.68	65045.51	1851.37	0.39	0.34	496.7	1277.56	0.01	0.21	0.08	16991.62	3.87	0.15
BP69_T72	72	21.86	8.63	213258.32	5975.45	2919.48	53.66	4674.35	10.64	7640.89	0.29	1025.05	5679.59	4.93	75134.61	1792.89	0.48	0.3	480.07	11309.95	0.01	0.24	0.11	21087.61	5.04	0.21
BP71_T72	72	25.18	8.01	208146	3428.29	2998.67	109.31	5656.27	10.64	6090.53	0.36	849.25	1827.83	3.81	47724.27	863.59	0.31	0.31	819.92	8324.15	0.01	0.31	0.07	21537.1	3.66	0.21
BP42_T72	72	17.98	5.61	693093.58	2088.28	1509.06	30.85	8430.21	28.24	1840.94	0.16	1525.3	930.76	2.27	32088.28	247.73	0.23	0.35	1528.8	8586.42	0.01	0.44	0.15	7638.63	3.18	0.17
BP60_T72	72	29.09	5.78	485151.32	4657.86	2744.07	21.06	5975.63	33.66	3687.76	0.61	1826.62	4878.45	2.86	52927.95	233.16	0.21	0.35	1528.8	20106.91	0.01	0.6	0.09	10604.7	3.38	0.24
IND032_T72	72	33.09	3.13	280494.68	623.52	666.24	3.83	7046.91	4.9	2691.35	0.25	735.1	404.16	0.01	18921.14	56.27	0.11	0.3	403.01	8537.3	0.01	0.13	0.02	6858.87	1.32	0.026
IND035_T72	72	16.13	19.93	46899.72	1181.84	1041.83	23.51	10054.1	9.06	5739.25	0.14	1609.5	125.15	2.76	25330.81	1930.22	3.04	0.48	1951.54	1122.82	0.01	0.18	0.51	6919.43	6.02	0.13
IND053_T72	72	4.34	0.79	291667.45	1410.42	805.16	6.45	1198.95	17.66	943.91	0.01	376.89	940.18	0.31	4604.02	46.14	0.01	0.01	260.45	8932.81	0.01	0.07	0.01	10267.45	0.25	0.04
IND068_T72	72	7.64	3.2	867688.22	5384.61	3091.92	13.34	1718.67	17.13	2256.9	0.03	516.6	2292.8	2.8	21194.29	1029.1	0.02	0.2	366.47	7170.45	0.01	0.12	0.02	26620.99	2.03	0.09
IND070_T72	72	5.56	0.58	452557.33	1029.4	515.98	4.94	449.26	16.46	505.75	0.02	249.79	544.69	0.01	140430.24	23.59	0.01	0.01	120.22	8094.67	0.01	0.06	0.01	5149.07	0.3	0.01
IND002_T72	72	13.32	16.43	188627.47	1939.14	2944.35	625.83	12074.28	6.91	2269.12	0.32	1062.94	2043.46	4.46	99822.52	3061.24	1.33	0.83	1500.04	6682.35	0.01	0.23	0.46	11031.12	6.4	0.16
IND006_T72	72	16.08	8.64	157687.05	2520.35	1014.48	17.27	5541.39	9.86	2957.05	0.31	998.87	2043.46	3.62	22375.01	129.33	0.24	0.3	243.45	15978.33	0.01	0.23	0.3	12173.58	2.99	0.17
IND007_T72	72	37.73	8.21	284250.6	4206.08	1876.7	7.61	1542.83	10.91	12692.45	0.17	1243.32	4698.37	4.35	19808.89	233.69	0.02	0.01	57.37	17264.1	0.01	0.23	0.07	13646.16	3.59	0.06
IND014_T72	72	11.22	13.55	51908.63	322.82	776.54	17.16	8933.3	4.9	2091.76	0.07	1069.27	20.75	3.99	84925.08	1432.12	1.5	0.3	868.18	501.36	0.01	0.11	0.28	13646.16	3.68	0.11
IND017_T72	72	21.62	11.45	191619.31	4577.68	2266.67	17.73	9601.59	9.16	6126.4	0.28	952.98	2461.56	4.35	52015.59	1754.17	1.01	0.37	1263.96	8402.2	0.01	0.27	0.27	9652.03	3.94	0.16
IND019_T72	72	0.01	0.01	0.16	0.12	6.43	0.01	10.55	0.01	0.01	0.01	5.86	0.01	0.01	13.26	4.85	0.01	0.01	0.01	0.01	0.01	0.01	0.01	1.3	0.01	0.01
IND036_T72	72	14.14	12.96	47626.11	2213.76	954.44	7.16	5996.67	15.56	4920.24	0.2	1432.58	935.54	2.25	24701.57	1017.52	0.65	0.55	1584.74	2031.15	0.01	0.2	0.11	7062.04	6.42	0.15
IND037_T72	72	12.31	18.49	46334.36	1747.05	638.3	10.93	8497.6	18.2	3581.33	0.17	1468.36	524.52	3.51	25789.04	1929.61	0.89	1.25	2904.9	1604.36	0.01	0.24	0.93	7538.13	5.02	0.17
IND046_T72	72	16.84	30.23	48042.53	1975.49	1040.49	21.67	16707.33	12.48	4632.73	0.18	1875.22	435.06	3.51	29023.08	1905.58	8.96	0.89	7032.44	1841.51	0.01	0.34	1.61	7891.02	7.9	0.2
IND047_T72	72	9.68	17.13	24550.77	886.39	733.87	4.09	9007.85	5.71	2774.11	0.08	1212.28	28.85	2.76	27107.08	383.83	4.48	0.35	2428.77	676.55	0.01	0.13	0.34	6968.24	4.81	0.14
IND051_T72	72	11.91	22.84	39514.46	2284.45	769.46	7.87	15480.77	8.52	3892.9	0.17	1569.92	152.42	4.22	31475.81	933.85	10.31	0.52	4828.21	1096.4	0.01	0.17	0.6	7664.67	7	0.18
IND004_T72	72	16.45	15.83	449296.31	3120.13	637.63	29.5	14696.76	8.87	845.51	0.2	954.31	897.17	0.01	57890.67	672.2	0.96	0.25	1180.4	4367.65	0.01	0.1	0.27	29731.34	4.73	0.03
IND008_T72	72	18.08	5.52	476749.67	3106.5	950.11	14.39	5044.95	8.84	1375.52	0.24	1163.48	3865.25	0.01	10120.51	77.12	0.01	0.01	289.59	12815.14	0.01	0.29	0.12	9652.03	4.49	0.03
IND012_T72	72	9.65	16.71	97029.52	2080.99	787.5	10.78	4159.53	4.9	1337.49	0.12	874	29.84	2.73	74032.02	858.08	1.07	0.3	310.52	865.9	0.01	0.14	0.09	18545.93	3.76	0.1
IND025_T72	72	7.85	3.24	784747.36	5445.75	3025.7	12.8	800.05	17.25	1888.15	0.02	523.27	1079.4	2.34	15543.22	173.74	0.02	0.13	179.5	5167.62	0.01	0.06	0.02	24473.45	1.33	0.07
IND041_T72	72	8.63	7.02	803956.46	5728.67	3493.41	8.93	5161.74	17.25	2412.13	0.04	543.34	2032.49	3.31	22591.98	728.67	0.07	0.14	393.26	7557.4	0.01	0.1	0.04	32792.7	3.29	0.14
IND043_T72	72	13.16	21.49	46466.85	1528.09	1454.3	13.02	6058.14	10.11	3509.23	0.38	1493.82	342.34	4.46	32323.54	1381.72	2	0.5	1516.05	1473.65	0.01	0.22	0.27	7985.3	6.25	0.19
IND045_T72	72	6.03	6.53	956212.17	4826.16	3157.75	31.27	7552.56	16.9	886.57	0.03	632.99	920.48	4.27	24970.63	1810.37	0.37	0.18	1048.37	7011.99	0.01	0.09	0.03	40597.64	3.84	0.15
IND050_T72	72	4.93	23.07	40881.01	1400.69	388.91	6.06	7193.61	7.98	2532.96	0.1	1371.85	41.73	2.51	30476.76	909.13	3.47	0.33	1726.71	734.7	0.01	0.12	0.48	7589.79	4.55	0.14
IND063_T72	72	21.03	24.59	51508.27	2059.61	1419.34	21.53	7916.71	11.82	7491.92	0.3	1365.57	467.66	3.26	32131.77	4227.06	0.92	0.66	1355.01	2162.11	0.01	0.35	0.4	7384.78	9.17	0.17
IND072_T72	72	6.39	15.16	38035.16	1445.49	293.78	5.29	7273.93	10.97	697.49	0.08	1289.04	103.15	2.89	27558	2701.39	1.23	0.5	1086.65	973.15	0.01	0.38	0.24	6256.95	4.32	0.14
BP130_T72	72	1.89	0.29	9497.4	2063.57	1147.27	4.34	622.64	16.46	155.11	0.01	252.01	640.01	0.01	1712.94	34.48	0.01	0.01	48.69	9111.72	0.01	0.01	0.01	2069.16	0.08	0.02
